# Supplementary material for: Tuning Barrier Properties of Low-Density Polyethylene: Impact of Amorphous Region Nanostructure on Gas Transmission Rate
Source: Molecules. 2024 Oct 19;29(20):4950. doi: 10.3390/molecules29204950 (PMC11510230; doi:10.3390/molecules29204950)
Supplement: Supplementary file 1 [file molecules-29-04950-s001.zip]

Archive with 1 entries (1 files):
- molecules-3254978-supplementary.pdf
